# Supplementary material for: A Novel Calpain Inhibitor Compound Has Protective Effects on a Zebrafish Model of Spinocerebellar Ataxia Type 3
Source: Cells. 2021 Sep 29;10(10):2592. doi: 10.3390/cells10102592 (PMC8533844; doi:10.3390/cells10102592)
Supplement: Supplementary file 1 [file cells-10-02592-s001.zip]

Archive with 1 entries (1 files):
- cells-1313263-supplementary.pdf
